# Supplementary material for: A Versatile Model of Microfluidic Perifusion System for the Evaluation of C-Peptide Secretion Profiles: Comparison Between Human Pancreatic Islets and HLSC-Derived Islet-Like Structures
Source: Biomedicines. 2020 Feb 7;8(2):26. doi: 10.3390/biomedicines8020026 (PMC7168272; doi:10.3390/biomedicines8020026)
Supplement: Supplementary file 1 [file biomedicines-08-00026-s001.zip]

Archive with 3 entries (2 files):
- Supplementary Material.docx
- __MACOSX/
- __MACOSX/._Supplementary Material.docx
